# Supplementary material for: Coordination mechanism of construction industry supply chain based on data elements
Source: PLoS One. 2025 May 20;20(5):e0323748. doi: 10.1371/journal.pone.0323748 (PMC12091833; doi:10.1371/journal.pone.0323748)
Supplement: S1 Data — (ZIP) [file pone.0323748.s001.zip]

Archive with 2 entries (2 files):
- Source_data.xlsx
- test.py.txt
