# Supplementary material for: Coordination mechanism of construction industry supply chain based on data elements
Source: PLoS One. 2025 May 20;20(5):e0323748. doi: 10.1371/journal.pone.0323748 (PMC12091833; doi:10.1371/journal.pone.0323748)
Supplement: S1 Data — (ZIP) [file pone.0323748.s001.zip › Source_data.xlsx]

## Sheet: Table1
Model symbol	Explanation
	Unit product cost of the supplier
	Sales price per unit product of the supplier
	Sales price per unit product of the core enterprise
	Contractor's shortage loss per unit of the core enterprise
	Residual value of materials remaining per unit after completion of project
	Order quantity of core enterprise
	Requirements for engineering materials
	Cumulative distribution function of material demand
	Probability density function of material demand
	Mean material demand
	Expected use of materials in the core enterprises
	Income distribution ratio

## Sheet: Table2
No contract circumstances	511.4	10665.2	10228.4	20893.6

## Sheet: Table3
Supply chain optima	560.5	10172.1	11209.2	21381.2

## Sheet: Table4
0.1	45	560.5	21381.2	0	21381.2
0.2	40	560.5	21381.2	0	21381.2
0.3	35	560.5	21381.2	0	21381.2

## Sheet: Table5
0.1	560.5	18073.9	3307.38	21381.2
0.2	560.5	14766.5	6614.77	21381.2
0.3	560.5	11459.1	9922.16	21381.2
0.4	560.5	8151.7	13229.5	21381.2
0.5	560.5	4844.32	16536.9	21381.2
0.6	560.5	1536.93	19844.3	21381.2
0.7	560.5	-1770.45	23151.7	21381.2
0.8	560.5	-5077.84	26459.1	21381.2

## Sheet: Table6
0.25	43.2	560.5	13112.8	8268.46	21381.2
0.3	41.8	560.5	11459.1	9922.16	21381.2
0.31	41.5	560.5	11128.4	10252.9	21381.2
0.316	41.4	560.5	10929.9	10451.3	21381.2
0.318	41.3	560.5	10863.8	10517.5	21381.2
0.32	41.2	560.5	10797.6	10583.6	21381.2
0.322	41.2	560.5	10731.5	10649.8	21381.2
0.324	41.2	560.5	10665.3	10715.9	21381.2
0.326	41.1	560.5	10599.2	10782.1	21381.2
0.328	41.1	560.5	10533	10848.2	21381.2
0.33	41	560.5	10466.9	10914.4	21381.2
0.34	40.7	560.5	10136.1	11245.1	21381.2
0.35	40.5	560.5	9805.4	11575.9	21381.2
