# Supplementary material for: Coordination mechanism of construction industry supply chain based on data elements
Source: PLoS One. 2025 May 20;20(5):e0323748. doi: 10.1371/journal.pone.0323748 (PMC12091833; doi:10.1371/journal.pone.0323748)
Supplement: S1 Data — (ZIP) [file pone.0323748.s001.zip › test.py.txt]

import numpy as np
from scipy.stats import norm

def demand_distribution(u, sigma):
    return norm(loc=u, scale=sigma)

#无契约情况
def expected_profit_no_contract(u, sigma, c, w, p, cu, v):
    dist = demand_distribution(u, sigma)

    q_opt = dist.ppf((p + cu - w) / (p - v + cu))

    s_q = q_opt - np.trapezoid([dist.cdf(x) for x in range(int(q_opt) + 1)], dx=1)
    L_q = np.trapezoid([x * dist.pdf(x) for x in range(int(q_opt), int(u + 3 * sigma))], dx=1) - s_q
    I_q = q_opt - s_q

    core_profit = (p - v + cu) * s_q + (v - w) * q_opt - cu * dist.expect(lambda x: x)
    supplier_profit = w * q_opt - c * q_opt
    chain_profit=core_profit+supplier_profit

    return core_profit, supplier_profit,chain_profit

#供应链协调情况
def chain_balance_profit(u, sigma, c, w, p, cu, v):
    dist = demand_distribution(u, sigma)

    q_opt = dist.ppf((p + cu - c) / (p - v + cu))

    s_q = q_opt - np.trapezoid([dist.cdf(x) for x in range(int(q_opt) + 1)], dx=1)
    L_q = np.trapezoid([x * dist.pdf(x) for x in range(int(q_opt), int(u + 3 * sigma))], dx=1) - s_q
    I_q = q_opt - s_q

    core_profit = (p - v + cu) * s_q + (v - w) * q_opt - cu * dist.expect(lambda x: x)
    supplier_profit = w * q_opt - c * q_opt
    chain_profit=core_profit+supplier_profit

    return core_profit, supplier_profit,chain_profit

#成本共担
def expected_profit_cost_sharing(u, sigma, c, p, cu, v, s):
    dist = demand_distribution(u, sigma)

    w=(1-s)*c
    q_opt = dist.ppf((p + cu - w - s * c) / (p - v + cu))

    s_q = q_opt - np.trapezoid([dist.cdf(x) for x in range(int(q_opt) + 1)], dx=1)
    L_q = np.trapezoid([x * dist.pdf(x) for x in range(int(q_opt), int(u + 3 * sigma))], dx=1) - s_q
    I_q = q_opt - s_q

    core_profit = (p - v + cu) * s_q + (v - w - s * c) * q_opt - cu * dist.expect(lambda x: x)
    supplier_profit = w * q_opt - (1 - s) * c * q_opt
    chain_profit = core_profit + supplier_profit

    return core_profit, supplier_profit,chain_profit

#收入共享
def expected_profit_revenue_sharing(u, sigma, c, p, cu, v, r):
    dist = demand_distribution(u, sigma)
    w=c-r*p*(c-v)/(p+cu-v)
    q_opt = dist.ppf(((1 - r) * p + cu - w) / ((1 - r) * p - v + cu))

    s_q = q_opt - np.trapezoid([dist.cdf(x) for x in range(int(q_opt) + 1)], dx=1)
    L_q = np.trapezoid([x * dist.pdf(x) for x in range(int(q_opt), int(u + 3 * sigma))], dx=1) - s_q
    I_q = q_opt - s_q

    core_profit = ((1 - r) * p - v + cu) * s_q + (v - w) * q_opt - cu * dist.expect(lambda x: x)
    supplier_profit = w * q_opt + r * p * s_q - c * q_opt
    chain_profit = core_profit + supplier_profit
    return core_profit, supplier_profit,chain_profit

#成本共担-收入共享
def expected_profit_combined(u, sigma, c, p, cu, v, s, r):
    dist = demand_distribution(u, sigma)
    w=(1-s)*c-r*p*(c-v)/(p+cu-v)
    q_opt = dist.ppf(((1 - r) * p + cu - w - s * c) / ((1 - r) * p - v + cu))

    s_q = q_opt - np.trapezoid([dist.cdf(x) for x in range(int(q_opt) + 1)], dx=1)
    L_q = np.trapezoid([x * dist.pdf(x) for x in range(int(q_opt), int(u + 3 * sigma))], dx=1) - s_q
    I_q = q_opt - s_q

    core_profit = ((1 - r) * p - v + cu) * s_q + (v - w - s * c) * q_opt - cu * dist.expect(lambda x: x)
    supplier_profit = w * q_opt + r * p * s_q - (1 - s) * c * q_opt
    chain_profit=core_profit+supplier_profit

    return core_profit, supplier_profit,chain_profit

# 输入参数
c = 50     # 供应商的单位产品成本
w = 70     # 供应商的单位产品销售价格
p = 100    # 核心企业的单位产品销售价格
cu = 30    # 缺货损失
v = 20     # 单位剩余材料的残值
u = 100046831    # 材料需求均值
sigma = 100 # 材料需求标准差
# r = 0.2    # 收益分配比例
# s = 0.2    # 成本分配比例

no_contract_profits = expected_profit_no_contract(u, sigma, c, w, p, cu, v)
print("无契约情况下：")
print("核心企业的期望利润:", no_contract_profits[0])
print("供应商的期望利润:", no_contract_profits[1])
print("供应链的期望利润:", no_contract_profits[2])
chain_balance_profits=chain_balance_profit(u, sigma, c, w, p, cu, v)
print("供应链整体最优情况下：")
print("核心企业的期望利润:", chain_balance_profits[0])
print("供应商的期望利润:", chain_balance_profits[1])
print("供应链的期望利润:", chain_balance_profits[2])

r_list=[0.3]
s_list=[0.3]

print("成本共担情况下：")
for i in range(len(s_list)):
    result = []
    cost_sharing_profits = expected_profit_cost_sharing(u, sigma, c, p, cu, v, s_list[i])
    print(f"s={s_list[i]}")
    print(
        f"核心企业的期望利润:{cost_sharing_profits[0]} ,供应商的期望利润:{cost_sharing_profits[1]},供应链的期望利润:{cost_sharing_profits[2]}")

print("收入共享情况下：")
for i in range(len(r_list)):
    result=[]
    revenue_sharing_profits = expected_profit_revenue_sharing(u, sigma, c, p, cu, v, r_list[i])
    print(f"r={r_list[i]}")
    print(f"核心企业的期望利润:{revenue_sharing_profits[0]} ,供应商的期望利润:{revenue_sharing_profits[1]},供应链的期望利润:{revenue_sharing_profits[2]}")

print("成本共担-收入共享情况下：")
for i in range(len(s_list)):
    for j in range(len(r_list)):
        result = []
        combined_profits = expected_profit_combined(u, sigma, c, p, cu, v, s_list[i], r_list[j])
        print(f"s={s_list[i]},r={r_list[j]}")
        print(
            f"核心企业的期望利润:{combined_profits[0]} ,供应商的期望利润:{combined_profits[1]},供应链的期望利润:{combined_profits[2]}")
